# Supplementary material for: Differences in the Levels of the Selected Phytoestrogens and Stable Isotopes in Organic vs. Conventional Hops and Beer
Source: Foods. 2021 Aug 9;10(8):1839. doi: 10.3390/foods10081839 (PMC8394639; doi:10.3390/foods10081839)
Supplement: Supplementary file 1 [file foods-10-01839-s001.zip]

Archive with 1 entries (1 files):
- foods-1278439-supplementary.pdf
